# Supplementary material for: Data on photovoltaic system using different perturb and observe methods under fast multi-changing solar irradiances
Source: Data Brief. 2018 Jan 3;17:169–71. doi: 10.1016/j.dib.2017.12.048 (PMC5988016; doi:10.1016/j.dib.2017.12.048)
Supplement: Supplementary file 2 — Supplementary material [file mmc2.xls]

## Sheet: Table1
The theoretical results of PV system ( =25℃, AM1.5)
Time(S)	Solar irradiance (W/m2)	Voltage maximum power point (V)	Current maximum power point (A)	Output Power (W)
0	100	15.8	0.3486	5.5075
0.05	100	15.8	0.3486	5.5075
0.1	100	15.8	0.3486	5.5075
0.15	100	15.8	0.3486	5.5075
0.2	100	15.8	0.3486	5.5075
0.25	200	16.4	0.7003	11.4841
0.3	300	16.7	1.0521	17.5694
0.35	400	16.9	1.4016	23.6873
0.4	500	17	1.753	29.8012
0.45	500	17	1.753	29.8012
0.5	500	17	1.753	29.8012
0.55	500	17	1.753	29.8012
0.6	500	17	1.753	29.8012
0.65	625	17.1	2.1876	37.4071
0.7	750	17.1	2.6284	44.9464
0.75	875	17.1	3.0646	52.4041
0.8	1000	17.1	3.4953	59.7697
0.85	1000	17.1	3.4953	59.7697
0.9	1000	17.1	3.4953	59.7697
0.95	1000	17.1	3.4953	59.7697
1	1000	17.1	3.4953	59.7697
1.05	100	15.8	0.3486	5.5075
1.1	100	15.8	0.3486	5.5075
1.15	100	15.8	0.3486	5.5075
1.2	100	15.8	0.3486	5.5075
1.25	500	17	1.753	29.8012
1.3	500	17	1.753	29.8012
1.35	500	17	1.753	29.8012
1.4	500	17	1.753	29.8012
1.45	100	15.8	0.3486	5.5075
1.5	100	15.8	0.3486	5.5075
1.55	100	15.8	0.3486	5.5075
1.6	100	15.8	0.3486	5.5075
1.65	1000	17.1	3.4953	59.7697
1.7	1000	17.1	3.4953	59.7697
1.75	1000	17.1	3.4953	59.7697
1.8	1000	17.1	3.4953	59.7697
1.85	875	17.1	3.0646	52.4041
1.9	750	17.1	2.6284	44.9464
1.95	625	17.1	2.1876	37.4071
2	500	17	1.753	29.8012
2.05	500	17	1.753	29.8012
2.1	500	17	1.753	29.8012
2.15	500	17	1.753	29.8012
2.2	500	17	1.753	29.8012
2.25	400	16.9	1.4016	23.6873
2.3	300	16.7	1.0521	17.5694
2.35	200	16.4	0.7003	11.4841
2.4	100	15.8	0.3486	5.5075
2.45	100	15.8	0.3486	5.5075
2.5	100	15.8	0.3486	5.5075
2.55	100	15.8	0.3486	5.5075
2.6	100	15.8	0.3486	5.5075

## Sheet: Table2
The output results of PV system by tangent error perturb and observe method ( =25℃, AM1.5)
Time(S)	Solar irradiance (W/m2)	Voltage maximum power point (V)	Current maximum power point (A)	Output Power (W)
0	100	16.9	0.3089	5.2146
0.05	100	16	0.3429	5.4946
0.1	100	15.8	0.3474	5.5063
0.15	100	15.8	0.3488	5.5077
0.2	100	15.8	0.3497	5.5079
0.25	200	16.5	0.6969	11.482
0.3	300	16.8	1.0436	17.563
0.35	400	17	1.3932	23.6816
0.4	500	17	1.7513	29.8014
0.45	500	17	1.7512	29.8014
0.5	500	17	1.7513	29.8014
0.55	500	17	1.7513	29.8014
0.6	500	17	1.7513	29.8014
0.65	625	17.1	2.1921	37.4059
0.7	750	17.1	2.6312	44.9445
0.75	875	17.1	3.0649	52.4039
0.8	1000	17.1	3.4925	59.7704
0.85	1000	17.2	3.4811	59.7679
0.9	1000	17.1	3.4878	59.7704
0.95	1000	17.1	3.4897	59.7706
1	100	17.1	3.4902	59.7706
1.05	100	16.1	0.3409	5.4865
1.1	100	15.9	0.3469	5.5055
1.15	100	15.8	0.3487	5.5076
1.2	100	15.8	0.3493	5.5078
1.25	500	17	1.7526	29.8013
1.3	500	17	1.7513	29.8014
1.35	500	17	1.7513	29.8014
1.4	500	17	1.7513	29.8014
1.45	100	16.1	0.3409	5.4865
1.5	100	15.9	0.3469	5.5055
1.55	100	15.8	0.3487	5.5076
1.6	100	15.8	0.3493	5.5078
1.65	1000	17.2	3.4811	59.7679
1.7	1000	17.1	3.4878	59.7704
1.75	1000	17.1	3.4897	59.7706
1.8	1000	17.1	3.4902	59.7706
1.85	875	17.1	3.0627	52.4051
1.9	750	17.1	2.6293	44.9458
1.95	625	17.1	2.1905	37.4066
2	500	17.3	1.7224	29.7494
2.05	500	17	1.7501	29.8014
2.1	500	17	1.7512	29.8014
2.15	500	17	1.7512	29.8014
2.2	500	17	1.7512	29.8014
2.25	400	16.6	1.4205	23.6502
2.3	300	16.3	1.0755	17.4806
2.35	200	15.8	0.7195	11.4006
2.4	100	15.4	0.3561	5.4919
2.45	100	15.8	0.3497	5.5079
2.5	100	15.6	0.3534	5.5028
2.55	100	15.8	0.3497	5.5079
2.6	100	15.8	0.3497	5.5079

## Sheet: Table3
The output results of PV system by conventional perturb and observe method ( =25℃, AM1.5)
Time(S)	Solar irradiance (W/m2)	Voltage maximum power point (V)	Current maximum power point (A)	Output Power (W)
0	100	2.1	0.3796	0.8049
0.05	100	5.5	0.3788	2.0881
0.1	100	9.8	0.3776	3.6825
0.15	100	14	0.3705	5.1847
0.2	100	15.7	0.351	5.5072
0.25	200	17	0.67	11.364
0.3	300	12.7	1.1281	14.3498
0.35	400	16.1	1.4505	23.3706
0.4	500	16.1	1.8186	29.301
0.45	500	17.4	1.7079	29.69
0.5	500	17	1.757	29.7989
0.55	500	16.5	1.7928	29.6449
0.6	500	17	1.757	29.7989
0.65	625	15.6	2.3007	36.0013
0.7	750	17.3	2.5887	44.8988
0.75	875	18.2	2.7866	50.6938
0.8	1000	16.5	3.594	59.2868
0.85	1000	16.9	3.5292	59.7142
0.9	1000	17.3	3.4422	59.7012
0.95	1000	16.9	3.5292	59.7142
1	100	16.5	0.3271	5.395
1.05	100	16.1	0.3416	5.4895
1.1	100	15.6	0.3519	5.5062
1.15	100	15.2	0.3592	5.4686
1.2	100	15.6	0.3519	5.5062
1.25	500	16.9	1.7658	29.785
1.3	500	17.3	1.7199	29.7404
1.35	500	16.9	1.7658	29.785
1.4	500	16.4	1.7991	29.5843
1.45	100	16	0.3431	5.4956
1.5	100	15.6	0.353	5.5039
1.55	100	15.2	0.36	5.4605
1.6	100	15.6	0.353	5.5039
1.65	1000	16.9	3.5389	59.6804
1.7	1000	17.3	3.4552	59.7327
1.75	1000	17.7	3.3442	59.2317
1.8	1000	17.3	3.4552	59.7327
1.85	875	16.9	3.1022	52.3155
1.9	750	16.9	2.6608	44.8716
1.95	625	16.9	2.2153	37.3583
2	500	16.9	1.7661	29.7842
2.05	500	16.4	1.7994	29.5815
2.1	500	16.9	1.7661	29.7842
2.15	500	17.3	1.7204	29.7422
2.2	500	16.9	1.7661	29.7842
2.25	400	16.4	1.4337	23.57
2.3	300	16.4	1.0667	17.5365
2.35	200	16.4	0.6985	11.4834
2.4	100	16.4	0.3293	5.413
2.45	100	16	0.3431	5.4956
2.5	100	15.6	0.353	5.5039
2.55	100	15.2	0.36	5.4605
2.6	100	15.6	0.353	5.5039

## Sheet: Table4
The output results of PV system by Ref.[5] method ( =25℃, AM1.5)
Time(S)	Solar irradiance (W/m2)	Voltage maximum power point (V)	Current maximum power point (A)	Output Power (W)
0	100	2.2	0.3796	0.8171
0.05	100	2.7	0.3795	1.0192
0.1	100	16.1	0.3403	5.4839
0.15	100	15.7	0.3512	5.5071
0.2	100	15.7	0.3498	5.5079
0.25	200	16.1	0.7133	11.4498
0.3	300	16.3	1.0712	17.5122
0.35	400	16.6	1.4206	23.6498
0.4	500	17	1.7542	29.8008
0.45	500	17	1.7573	29.7987
0.5	500	17	1.7517	29.8014
0.55	500	17.1	1.7449	29.7987
0.6	500	17	1.7573	29.7987
0.65	625	17.4	2.1499	37.3369
0.7	750	17.7	2.5216	44.5832
0.75	875	18	2.854	51.3391
0.8	1000	18	3.2506	58.5066
0.85	1000	17.4	3.4209	59.6321
0.9	1000	17.1	3.4878	59.7704
0.95	1000	17	3.5133	59.7516
1	100	17.2	0.2884	4.9632
1.05	100	16.7	0.3165	5.2963
1.1	100	16.3	0.3352	5.4557
1.15	100	15.7	0.3505	5.5077
1.2	100	15.7	0.3507	5.5076
1.25	500	17	1.7499	29.8013
1.3	500	16.9	1.7581	29.7979
1.35	500	17	1.7541	29.8008
1.4	500	17.1	1.745	29.7988
1.45	100	15.7	0.3502	5.5078
1.5	100	15.7	0.3516	5.5066
1.55	100	15.7	0.3504	5.5077
1.6	100	15.7	0.3502	5.5078
1.65	1000	16.8	3.5459	59.6502
1.7	1000	17.1	3.4927	59.7704
1.75	1000	17.2	3.4835	59.7691
1.8	1000	17.1	3.5038	59.7641
1.85	875	17.1	3.0684	52.4011
1.9	750	17	2.6421	44.9295
1.95	625	16.9	2.2077	37.3822
2	500	16.9	1.7665	29.7833
2.05	500	17	1.7518	29.8014
2.1	500	17	1.7482	29.8008
2.15	500	17	1.7565	29.7994
2.2	500	17.1	1.7391	29.7915
2.25	400	16.8	1.4087	23.6824
2.3	300	16.4	1.0672	17.534
2.35	200	16	0.7134	11.4493
2.4	100	15.8	0.3488	5.5077
2.45	100	14.7	0.3652	5.3753
2.5	100	15.5	0.3551	5.4965
2.55	100	16.2	0.339	5.4774
2.6	100	16	0.3435	5.4968
